# Supplementary material for: Electronic Cigarettes and Tobacco Product Cessation: A Survey of Healthcare Providers’ Opinions on Safety and Recommendation
Source: Healthcare (Basel). 2024 Jul 15;12(14):1410. doi: 10.3390/healthcare12141410 (PMC11275567; doi:10.3390/healthcare12141410)
Supplement: Supplementary file 1 [file healthcare-12-01410-s001.zip]

Archive with 1 entries (1 files):
- healthcare-2998918-supplementary.pdf
